# Supplementary material for: Hepatitis B virus infection and outcomes of TACE plus lenvatinib and PD-1 inhibitor therapy in unresectable hepatocellular carcinoma: a real-world propensity score-matched study
Source: Front Immunol. 2026 Apr 23;17:1808956. doi: 10.3389/fimmu.2026.1808956 (PMC13149396; doi:10.3389/fimmu.2026.1808956)
Supplement: Supplementary file 2 [file DataSheet1.xlsx]

## Sheet: Sheet 1
Group	age（≥65=1，＜65=0）	gender(male=0,female=1)	ECOG_score	BCLC_stage(C=2,B=3)	child_pugh_score(B=1,A=2)	AFP（＜400=0,≥400=1）	tumor diameter（＜7cm=0,≥7cm=1）	tumor numer（＜3=0,≥3=1）	TBIL	CRP	ALB	cirrhosis(Presence=1,Absence=0)	PVTT(Presence=1,Absence=0)	transform(Presence=1,Absence=0)	response(CR=1,PR=2,SD=3,PD=4)	distance(倾向性匹配得分)	progression(Presence=1,Absence=0)	PFS(months)	death(Presence=1,Absence=0)	OS(months)
HBV-positive	1	0	1	2	1	0	0	1	46.1	0.77	39.6	1	0	0	4	0.375823	1	9	1	19
HBV-positive	0	0	0	2	2	0	1	0	40	18.15	34	1	0	0	2	0.460474	0	24	0	24
HBV-positive	0	0	1	2	1	1	0	1	38.4	0.96	40.8	1	0	0	3	0.208266	0	20	1	20
HBV-positive	1	1	0	3	1	0	1	0	35.7	66.13	34.9	1	1	0	2	0.594868	0	22	0	22
HBV-positive	1	0	1	2	1	0	0	0	33	2.39	39.9	1	0	1	1	0.138683	0	21	0	21
HBV-positive	0	0	0	3	1	0	0	1	29.7	66.13	37.4	1	1	0	2	0.348474	0	21	0	21
HBV-positive	0	0	0	2	1	0	0	0	23.2	3.81	36.3	1	0	1	1	0.170799	0	21	0	21
HBV-positive	0	0	0	3	2	0	1	0	23	1.53	40.5	0	1	0	2	0.328745	0	18	0	18
HBV-positive	0	0	1	2	1	0	0	1	22.7	1.09	40.8	0	0	0	4	0.563584	1	13	1	20
HBV-positive	1	1	0	3	1	0	0	1	22.5	23.1	26.9	1	1	0	2	0.167592	0	12	0	12
HBV-positive	0	0	0	3	2	0	1	0	21.7	5.4	38.9	1	1	0	2	0.296031	0	32	0	32
HBV-positive	1	0	0	2	1	0	0	1	20.6	1.99	44.6	1	0	0	4	0.398152	1	10	1	17
HBV-positive	1	0	0	2	1	0	0	1	19.2	0.56	39	1	0	0	4	0.39029	1	13	1	21
HBV-positive	0	1	0	2	2	0	0	1	18.5	0.5	38.8	1	0	0	2	0.4492	0	25	0	25
HBV-positive	1	0	1	3	1	0	0	1	18.2	1.1	38.7	1	1	0	3	0.366919	0	16	1	16
HBV-positive	0	1	0	2	1	0	0	1	18.2	42.2	35.2	1	0	0	2	0.285375	0	22	0	22
HBV-positive	0	1	1	2	1	1	0	1	17.4	8.87	27.5	1	0	0	3	0.355869	0	18	1	18
HBV-positive	0	0	0	2	2	0	0	0	17.1	9.89	35.9	1	0	1	1	0.129889	0	20	0	20
HBV-positive	0	1	0	2	1	0	0	1	13.2	1.68	51.1	0	0	0	4	0.631555	1	10	1	19
HBV-positive	0	1	1	2	2	1	1	0	13	2.02	37.2	1	0	0	2	0.346758	0	23	0	23
HBV-positive	0	0	1	2	2	1	1	1	12.7	53.92	23.6	0	0	0	2	0.107275	0	26	0	26
HBV-positive	0	0	0	2	2	0	0	0	12.2	8.64	27.5	1	0	1	1	0.132979	0	22	0	22
HBV-positive	1	0	1	2	1	0	1	0	11.9	1.28	47.5	0	0	1	1	0.126148	0	15	0	15
HBV-positive	0	0	0	2	1	0	1	1	11.9	21	29.9	1	0	0	2	0.497703	0	19	0	19
HBV-positive	0	1	0	2	1	0	0	0	11.4	4.57	37.9	0	0	1	1	0.202932	0	20	0	20
HBV-positive	0	0	0	2	1	0	0	1	9.6	20.53	38.9	1	0	0	2	0.21026	0	26	0	26
HBV-positive	0	1	0	2	1	0	0	1	9.2	9.65	37.6	1	0	0	2	0.669886	0	20	0	20
HBV-positive	1	0	1	2	2	0	1	1	8.2	0.56	35.7	1	0	0	3	0.470371	0	19	1	19
HBV-positive	0	0	1	2	1	1	1	1	6.4	1.58	39.4	1	0	0	3	0.380997	0	19	1	19
HBV-positive	1	1	1	2	2	0	1	1	3.7	10.56	36	1	0	0	2	0.211582	0	22	0	22
HBV-negative	0	0	1	2	1	1	1	0	31.6	9.89	42.1	1	0	0	2	0.366536	0	22	0	22
HBV-negative	1	1	1	2	1	0	1	0	28.4	0.5	39.3	0	0	1	1	0.106719	0	10	0	10
HBV-negative	1	0	1	2	1	1	1	0	25.6	23.56	42	1	0	0	2	0.325826	0	13	0	13
HBV-negative	0	0	0	3	1	0	0	1	25.1	3.2	39	1	1	0	4	0.349043	1	10	1	19
HBV-negative	1	0	0	2	1	0	1	1	24.1	53.92	35.9	1	0	0	3	0.448599	0	16	1	16
HBV-negative	0	0	0	2	1	0	0	1	22.4	3.14	45.1	1	0	0	4	0.294942	1	10	1	15
HBV-negative	0	0	0	3	1	0	0	1	21.8	15.08	41	1	1	0	4	0.21056	1	15	1	19
HBV-negative	0	0	1	2	1	1	0	1	19.8	1.6	35.2	1	0	0	4	0.124567	1	6	1	20
HBV-negative	0	0	1	2	2	0	1	0	19.1	2.44	32.6	1	0	0	2	0.563203	0	20	0	20
HBV-negative	0	0	1	3	2	1	1	1	18.5	124.11	25.8	0	1	0	3	0.28331	0	23	1	23
HBV-negative	0	1	1	2	1	0	1	0	18.3	2.41	38.1	0	0	1	2	0.351413	0	14	0	14
HBV-negative	1	0	0	2	2	0	0	1	17.1	11.3	27.1	1	0	0	4	0.136641	1	7	1	15
HBV-negative	0	0	0	2	2	0	0	1	15.5	0.94	30.8	1	0	0	4	0.395397	1	10	1	19
HBV-negative	1	1	0	3	2	0	1	0	15.4	24.98	28.8	1	1	0	2	0.379012	0	18	0	18
HBV-negative	0	0	1	2	1	0	1	0	14.3	0.45	44.5	0	0	1	2	0.381572	0	20	0	20
HBV-negative	0	1	0	3	1	0	1	0	14	4.59	35.3	0	1	1	2	0.199889	0	20	0	20
HBV-negative	0	1	0	2	1	0	0	1	13.5	13.17	39.1	1	0	0	4	0.359495	1	7	1	19
HBV-negative	0	0	1	3	1	0	1	0	12.8	15.68	38.3	0	1	0	2	0.631947	0	13	0	13
HBV-negative	0	0	1	2	1	1	1	1	11.6	0.41	40.5	1	0	0	4	0.209153	1	12	1	21
HBV-negative	1	0	1	2	1	1	0	1	11.2	0.5	40	1	0	0	4	0.213037	1	14	1	20
HBV-negative	0	0	0	2	2	0	0	1	10.8	11.12	29.9	1	0	0	4	0.462347	1	5	1	16
HBV-negative	0	0	1	3	1	0	1	0	9.9	5.69	36.4	1	1	0	2	0.673362	0	18	0	18
HBV-negative	1	1	1	2	1	1	1	1	9.8	0.79	41.5	1	0	0	4	0.169792	1	6	1	13
HBV-negative	0	1	0	2	1	0	1	1	9.2	0.5	41.1	1	0	0	3	0.501693	0	21	1	21
HBV-negative	0	0	0	2	1	0	1	1	8.3	2.54	42.1	1	0	0	3	0.391166	0	12	1	12
HBV-negative	0	0	0	2	1	0	0	0	8.2	1.29	40.6	0	0	1	2	0.171327	0	21	0	21
HBV-negative	0	1	1	3	1	1	1	0	7.7	31.1	33.9	1	1	0	2	0.470435	0	16	0	16
HBV-negative	0	0	0	2	1	0	0	0	7.3	1.09	36	1	0	0	2	0.598441	0	14	0	14
HBV-negative	0	0	0	2	1	0	1	0	6.4	0.53	41.8	0	0	1	1	0.137663	0	20	0	20
HBV-negative	1	1	1	2	2	1	0	1	5.6	42.26	26.1	0	0	0	4	0.130564	1	11	1	16
